# Supplementary material for: A Pilot Study to Validate a Wearable Inertial Sensor for Gait Assessment in Older Adults with Falls
Source: Sensors (Basel). 2021 Jun 24;21(13):4334. doi: 10.3390/s21134334 (PMC8272102; doi:10.3390/s21134334)
Supplement: Supplementary file 1 [file sensors-21-04334-s001.zip]

Archive with 1 entries (1 files):
- sensors-1237018-supplementary.mp4
